# Supplementary material for: Aluminum Alleviation of Iron Deficiency Chlorosis Is Conserved in Wild Rice Relative Oryza rufipogon and in Maize
Source: Plants (Basel). 2026 Jan 5;15(1):159. doi: 10.3390/plants15010159 (PMC12787346; doi:10.3390/plants15010159)
Supplement: Supplementary file 1 [file plants-15-00159-s001.zip]

Archive with 1 entries (1 files):
- plants-4006699-supplementary.pdf
